# Supplementary material for: Open-Spaced Ridged Hydrogel Scaffolds Containing TiO2-Self-Assembled Monolayer of Phosphonates Promote Regeneration and Recovery Following Spinal Cord Injury
Source: Int J Mol Sci. 2023 Jun 16;24(12):10250. doi: 10.3390/ijms241210250 (PMC10299197; doi:10.3390/ijms241210250)
Supplement: Supplementary file 1 [file ijms-24-10250-s001.zip]

Archive with 1 entries (1 files):
- ijms-2296916-supplementary.pdf
